# Supplementary material for: Events of alternative splicing in head and neck cancer via RNA sequencing – an update
Source: BMC Genomics. 2019 Jun 3;20:442. doi: 10.1186/s12864-019-5794-y (PMC6545735; doi:10.1186/s12864-019-5794-y)
Supplement: Supplementary file 6 — Functional enrichment and hub genes. (XLS 47 kb) [file 12864_2019_5794_MOESM6_ESM.xls]

## Sheet: GO_CC
Category	No. of Enriched genes	Description	Enriched genes	Term name	FDR Value
GO Component	8	cytosolic small ribosomal subunit	RPS11|RPS27A|RPS9|RPS26|RPS18|RPS20|RPS25|RPS28	GO.0022627	7.62e-12
GO Component	16	ribonucleoprotein complex	RPS11|RPS27A|U2AFBP|RPS9|PRPF31|RPS26|FXR1|LAS1L|ATXN2L|RPS18|EIF4G1|RPS20|RPS25|PRPF40B|RBM8A|RPS28	GO.1990904	1.06e-10
GO Component	32	nucleus	HSPB1|KMT2C|RPS11|RPS27A|TSEN2|U2AFBP|STAT6|RPS9|TBCA|NSUN5|INTS6|CLK4|PRPF31|HMG20B|RPS26|FXR1|PCBP2|S100A4|LAS1L|HDLBP|ATXN2L|RPS18|CLK1|WBSCR22|EIF4G1|RPS20|RPS25|BCLAF1|PRPF40B|RBM8A|SLC16A3|RPS28	GO.0005634	2.59e-07
GO Component	25	nuclear lumen	KMT2C|RPS11|RPS27A|TSEN2|U2AFBP|STAT6|RPS9|TBCA|NSUN5|INTS6|PRPF31|HMG20B|RPS26|FXR1|PCBP2|LAS1L|ATXN2L|RPS18|WBSCR22|RPS20|RPS25|BCLAF1|PRPF40B|RBM8A|RPS28	GO.0031981	2.59e-07
GO Component	26	nuclear part	KMT2C|RPS11|RPS27A|TSEN2|U2AFBP|STAT6|RPS9|TBCA|NSUN5|INTS6|PRPF31|HMG20B|RPS26|FXR1|PCBP2|LAS1L|ATXN2L|RPS18|WBSCR22|RPS20|RPS25|BCLAF1|PRPF40B|RBM8A|SLC16A3|RPS28	GO.0044428	2.59e-07
GO Component	27	intracellular organelle lumen	KMT2C|RPS11|C1orf35|RPS27A|TSEN2|U2AFBP|STAT6|RPS9|TBCA|NSUN5|INTS6|PRPF31|HMG20B|RPS26|FXR1|PCBP2|SPTAN1|LAS1L|ATXN2L|RPS18|WBSCR22|RPS20|RPS25|BCLAF1|PRPF40B|RBM8A|RPS28	GO.0070013	1.3e-06
GO Component	22	nucleoplasm	KMT2C|RPS11|RPS27A|TSEN2|U2AFBP|STAT6|RPS9|INTS6|PRPF31|HMG20B|RPS26|PCBP2|LAS1L|ATXN2L|RPS18|WBSCR22|RPS20|RPS25|BCLAF1|PRPF40B|RBM8A|RPS28	GO.0005654	1.72e-06
GO Component	22	intracellular non-membrane-bounded organelle	HSPB1|RPS11|RPS27A|TSEN2|STAT6|RPS9|TBCA|NSUN5|INTS6|HMG20B|RPS26|FXR1|SPTAN1|BAI2|LAS1L|ATXN2L|DIAPH1|RPS18|WBSCR22|RPS20|RPS25|RPS28	GO.0043232	2.39e-05
GO Component	36	membrane-bounded organelle	SLC25A11|HSPB1|KMT2C|RPS11|C1orf35|RPS27A|TSEN2|U2AFBP|STAT6|RPS9|TBCA|NSUN5|INTS6|CLK4|PRPF31|HMG20B|RPS26|FXR1|PCBP2|S100A4|SPTAN1|LAS1L|HDLBP|ATXN2L|DIAPH1|RPS18|CLK1|WBSCR22|EIF4G1|RPS20|RPS25|BCLAF1|PRPF40B|RBM8A|SLC16A3|RPS28	GO.0043227	9.87e-05
GO Component	32	intracellular organelle part	SLC25A11|HSPB1|KMT2C|RPS11|C1orf35|RPS27A|TSEN2|U2AFBP|STAT6|RPS9|TBCA|NSUN5|INTS6|PRPF31|HMG20B|RPS26|FXR1|PCBP2|SPTAN1|BAI2|LAS1L|ATXN2L|DIAPH1|RPS18|WBSCR22|RPS20|RPS25|BCLAF1|PRPF40B|RBM8A|SLC16A3|RPS28	GO.0044446	9.87e-05
GO Component	4	polysome	RPS26|FXR1|EIF4G1|RPS28	GO.0005844	0.00014
GO Component	37	intracellular organelle	SLC25A11|HSPB1|KMT2C|RPS11|C1orf35|RPS27A|TSEN2|U2AFBP|STAT6|RPS9|TBCA|NSUN5|INTS6|CLK4|PRPF31|HMG20B|RPS26|FXR1|PCBP2|S100A4|SPTAN1|BAI2|LAS1L|HDLBP|ATXN2L|DIAPH1|RPS18|CLK1|WBSCR22|EIF4G1|RPS20|RPS25|BCLAF1|PRPF40B|RBM8A|SLC16A3|RPS28	GO.0043229	0.00017
GO Component	34	intracellular membrane-bounded organelle	SLC25A11|HSPB1|KMT2C|RPS11|RPS27A|TSEN2|U2AFBP|STAT6|RPS9|TBCA|NSUN5|INTS6|CLK4|PRPF31|HMG20B|RPS26|FXR1|PCBP2|S100A4|SPTAN1|LAS1L|HDLBP|ATXN2L|RPS18|CLK1|WBSCR22|EIF4G1|RPS20|RPS25|BCLAF1|PRPF40B|RBM8A|SLC16A3|RPS28	GO.0043231	0.00021
GO Component	39	intracellular part	SLC25A11|HSPB1|KMT2C|RPS11|C1orf35|RPS27A|TSEN2|U2AFBP|STAT6|RPS9|TBCA|NSUN5|INTS6|CLK4|PRPF31|HMG20B|RPS26|FXR1|PCBP2|TAGLN2|S100A4|SPTAN1|BAI2|LAS1L|HDLBP|ATXN2L|DIAPH1|RPS18|CLK1|WBSCR22|EIF4G1|RPS20|RPS25|BCLAF1|PRPF40B|RBM8A|SLC16A3|RPS28|YTHDF3	GO.0044424	0.00025
GO Component	10	nucleoplasm part	KMT2C|U2AFBP|INTS6|PRPF31|HMG20B|LAS1L|ATXN2L|BCLAF1|PRPF40B|RBM8A	GO.0044451	0.00041
GO Component	2	cytoplasmic side of rough endoplasmic reticulum membrane	RPS26|RPS28	GO.0098556	0.00091
GO Component	6	nuclear speck	U2AFBP|PRPF31|ATXN2L|BCLAF1|PRPF40B|RBM8A	GO.0016607	0.00096
GO Component	21	protein-containing complex	HSPB1|KMT2C|RPS11|RPS27A|TSEN2|U2AFBP|RPS9|INTS6|PRPF31|RPS26|FXR1|LAS1L|HDLBP|ATXN2L|RPS18|EIF4G1|RPS20|RPS25|PRPF40B|RBM8A|RPS28	GO.0032991	0.00098
GO Component	21	cytosol	HSPB1|RPS11|RPS27A|TSEN2|STAT6|RPS9|RPS26|FXR1|PCBP2|TAGLN2|SPTAN1|HDLBP|ATXN2L|DIAPH1|RPS18|EIF4G1|RPS20|RPS25|RBM8A|RPS28|YTHDF3	GO.0005829	0.0016
GO Component	3	histone methyltransferase complex	KMT2C|PRPF31|LAS1L	GO.0035097	0.0023
GO Component	8	nucleolus	TSEN2|RPS9|TBCA|NSUN5|FXR1|LAS1L|WBSCR22|RPS25	GO.0005730	0.0034
GO Component	4	spliceosomal complex	U2AFBP|PRPF31|PRPF40B|RBM8A	GO.0005681	0.004
GO Component	7	nuclear body	U2AFBP|PRPF31|HMG20B|ATXN2L|BCLAF1|PRPF40B|RBM8A	GO.0016604	0.0044
GO Component	2	polysomal ribosome	RPS26|RPS28	GO.0042788	0.0111
GO Component	2	MLL1 complex	PRPF31|LAS1L	GO.0071339	0.0115
GO Component	8	catalytic complex	HSPB1|KMT2C|TSEN2|U2AFBP|INTS6|PRPF31|LAS1L|RBM8A	GO.1902494	0.0224
GO Component	2	Cajal body	U2AFBP|PRPF31	GO.0015030	0.0318
GO Component	2	spliceosomal snRNP complex	PRPF31|PRPF40B	GO.0097525	0.0343
GO Component	2	U2-type spliceosomal complex	PRPF31|PRPF40B	GO.0005684	0.0412

## Sheet: GO_MF
Category	No. of Enriched genes	Description	Enriched genes	Term name	FDR Value
GO Function	12	RNA binding	RPS11|U2AFBP|RPS9|PRPF31|RPS26|FXR1|PCBP2|RPS18|EIF4G1|PRPF40B|RBM8A|YTHDF3	GO.0003723	1.53e-05
GO Function	5	structural constituent of ribosome	RPS11|RPS9|RPS26|RPS18|RPS28	GO.0003735	0.0012
GO Function	17	nucleic acid binding	KMT2C|RPS11|TSEN2|U2AFBP|STAT6|RPS9|PRPF31|HMG20B|RPS26|FXR1|PCBP2|RPS18|EIF4G1|BCLAF1|PRPF40B|RBM8A|YTHDF3	GO.0003676	0.0083
GO Function	3	rRNA binding	RPS11|RPS9|RPS18	GO.0019843	0.0127
GO Function	7	structural molecule activity	RPS11|RPS9|RPS26|SPTAN1|RPS18|EIF4G1|RPS28	GO.0005198	0.015
GO Function	4	mRNA binding	RPS26|FXR1|EIF4G1|RBM8A	GO.0003729	0.0221

## Sheet: GO_BP
Category	No. of Enriched genes	Description	Enriched genes	Term name	FDR Value
GO Process	10	nuclear-transcribed mRNA catabolic process, nonsense-mediated decay	RPS11|RPS27A|RPS9|RPS26|RPS18|EIF4G1|RPS20|RPS25|RBM8A|RPS28	GO.0000184	7.11e-11
GO Process	15	mRNA metabolic process	RPS11|RPS27A|TSEN2|U2AFBP|RPS9|PRPF31|RPS26|PCBP2|RPS18|EIF4G1|RPS20|RPS25|PRPF40B|RBM8A|RPS28	GO.0016071	1.02e-09
GO Process	9	translational initiation	RPS11|RPS27A|RPS9|RPS26|RPS18|EIF4G1|RPS20|RPS25|RPS28	GO.0006413	3.58e-09
GO Process	8	SRP-dependent cotranslational protein targeting to membrane	RPS11|RPS27A|RPS9|RPS26|RPS18|RPS20|RPS25|RPS28	GO.0006614	3.88e-09
GO Process	23	RNA metabolic process	KMT2C|RPS11|RPS27A|TSEN2|U2AFBP|STAT6|RPS9|NSUN5|INTS6|PRPF31|HMG20B|RPS26|PCBP2|LAS1L|RPS18|WBSCR22|EIF4G1|RPS20|RPS25|BCLAF1|PRPF40B|RBM8A|RPS28	GO.0016070	1.12e-06
GO Process	12	RNA processing	TSEN2|U2AFBP|RPS9|NSUN5|INTS6|PRPF31|PCBP2|LAS1L|WBSCR22|PRPF40B|RBM8A|RPS28	GO.0006396	3.01e-06
GO Process	23	gene expression	KMT2C|RPS11|RPS27A|TSEN2|U2AFBP|STAT6|RPS9|NSUN5|INTS6|PRPF31|HMG20B|RPS26|PCBP2|LAS1L|RPS18|WBSCR22|EIF4G1|RPS20|RPS25|BCLAF1|PRPF40B|RBM8A|RPS28	GO.0010467	3.75e-06
GO Process	9	peptide metabolic process	RPS11|RPS27A|RPS9|RPS26|RPS18|EIF4G1|RPS20|RPS25|RPS28	GO.0006518	2.38e-05
GO Process	11	intracellular protein transport	HSPB1|RPS11|RPS27A|U2AFBP|RPS9|RPS26|RPS18|RPS20|RPS25|RBM8A|RPS28	GO.0006886	2.41e-05
GO Process	11	cellular macromolecule catabolic process	RPS11|RPS27A|RPS9|RPS26|PCBP2|RPS18|EIF4G1|RPS20|RPS25|RBM8A|RPS28	GO.0044265	2.5e-05
GO Process	8	ribonucleoprotein complex biogenesis	RPS9|NSUN5|PRPF31|LAS1L|ATXN2L|RPS18|WBSCR22|RPS28	GO.0022613	5.21e-05
GO Process	14	negative regulation of gene expression	RPS11|RPS27A|STAT6|RPS9|RPS26|FXR1|RPS18|EIF4G1|RPS20|RPS25|BCLAF1|RBM8A|RPS28|YTHDF3	GO.0010629	9.1e-05
GO Process	24	organic cyclic compound metabolic process	KMT2C|RPS11|RPS27A|TSEN2|U2AFBP|STAT6|RPS9|NSUN5|INTS6|PRPF31|HMG20B|RPS26|PCBP2|LAS1L|HDLBP|RPS18|WBSCR22|EIF4G1|RPS20|RPS25|BCLAF1|PRPF40B|RBM8A|RPS28	GO.1901360	0.00011
GO Process	9	protein localization to organelle	RPS11|RPS27A|RPS9|RPS26|DIAPH1|RPS18|RPS20|RPS25|RPS28	GO.0033365	0.00015
GO Process	7	ncRNA processing	TSEN2|RPS9|NSUN5|INTS6|LAS1L|WBSCR22|RPS28	GO.0034470	0.00015
GO Process	4	cytoplasmic translation	RPS26|EIF4G1|RPS20|RPS28	GO.0002181	0.00018
GO Process	12	cellular protein localization	HSPB1|RPS11|RPS27A|U2AFBP|RPS9|RPS26|DIAPH1|RPS18|RPS20|RPS25|RBM8A|RPS28	GO.0034613	0.00029
GO Process	12	intracellular transport	HSPB1|RPS11|RPS27A|U2AFBP|RPS9|RPS26|SPTAN1|RPS18|RPS20|RPS25|RBM8A|RPS28	GO.0046907	0.00033
GO Process	6	ribosome biogenesis	RPS9|NSUN5|LAS1L|RPS18|WBSCR22|RPS28	GO.0042254	0.00041
GO Process	16	negative regulation of macromolecule metabolic process	HSPB1|RPS11|RPS27A|STAT6|RPS9|HMG20B|RPS26|FXR1|RPS18|EIF4G1|RPS20|RPS25|BCLAF1|RBM8A|RPS28|YTHDF3	GO.0010605	0.00044
GO Process	7	posttranscriptional regulation of gene expression	HSPB1|RPS27A|RPS9|FXR1|EIF4G1|RBM8A|YTHDF3	GO.0010608	0.00062
GO Process	14	organic substance transport	SLC25A11|HSPB1|RPS11|RPS27A|U2AFBP|RPS9|RPS26|HDLBP|RPS18|RPS20|RPS25|RBM8A|SLC16A3|RPS28	GO.0071702	0.00062
GO Process	5	rRNA processing	RPS9|NSUN5|LAS1L|WBSCR22|RPS28	GO.0006364	0.00095
GO Process	6	regulation of translation	HSPB1|RPS9|FXR1|EIF4G1|RBM8A|YTHDF3	GO.0006417	0.001
GO Process	14	cellular localization	HSPB1|RPS11|RPS27A|U2AFBP|RPS9|PRPF31|RPS26|SPTAN1|DIAPH1|RPS18|RPS20|RPS25|RBM8A|RPS28	GO.0051641	0.0012
GO Process	4	regulation of mRNA stability	HSPB1|RPS27A|EIF4G1|YTHDF3	GO.0043488	0.0016
GO Process	4	regulation of RNA splicing	CLK4|RPS26|CLK1|RBM8A	GO.0043484	0.0017
GO Process	5	regulation of mRNA metabolic process	HSPB1|RPS27A|EIF4G1|RBM8A|YTHDF3	GO.1903311	0.002
GO Process	6	RNA splicing	TSEN2|U2AFBP|PRPF31|PCBP2|PRPF40B|RBM8A	GO.0008380	0.0021
GO Process	2	rRNA base methylation	NSUN5|WBSCR22	GO.0070475	0.0021
GO Process	20	regulation of gene expression	HSPB1|KMT2C|RPS11|RPS27A|STAT6|RPS9|CLK4|HMG20B|RPS26|FXR1|RPS18|CLK1|WBSCR22|EIF4G1|RPS20|RPS25|BCLAF1|RBM8A|RPS28|YTHDF3	GO.0010468	0.0028
GO Process	5	mRNA splicing, via spliceosome	U2AFBP|PRPF31|PCBP2|PRPF40B|RBM8A	GO.0000398	0.0041
GO Process	6	mRNA processing	TSEN2|U2AFBP|PRPF31|PCBP2|PRPF40B|RBM8A	GO.0006397	0.0043
GO Process	13	macromolecule localization	HSPB1|RPS11|RPS27A|U2AFBP|RPS9|RPS26|HDLBP|DIAPH1|RPS18|RPS20|RPS25|RBM8A|RPS28	GO.0033036	0.0052
GO Process	3	regulation of translational initiation	HSPB1|EIF4G1|YTHDF3	GO.0006446	0.0058
GO Process	26	macromolecule metabolic process	KMT2C|RPS11|RPS27A|TSEN2|U2AFBP|STAT6|RPS9|NSUN5|INTS6|CLK4|PRPF31|HMG20B|RPS26|PCBP2|SPTAN1|LAS1L|RPS18|CLK1|WBSCR22|EIF4G1|RPS20|RPS25|BCLAF1|PRPF40B|RBM8A|RPS28	GO.0043170	0.0065
GO Process	18	transport	SLC25A11|HSPB1|RPS11|C1orf35|RPS27A|U2AFBP|RPS9|RPS26|TAGLN2|SPTAN1|HDLBP|DIAPH1|RPS18|RPS20|RPS25|RBM8A|SLC16A3|RPS28	GO.0006810	0.0076
GO Process	29	organic substance metabolic process	SLC25A11|KMT2C|RPS11|RPS27A|TSEN2|U2AFBP|STAT6|RPS9|NSUN5|INTS6|CLK4|PRPF31|HMG20B|RPS26|PCBP2|SPTAN1|LAS1L|HDLBP|RPS18|CLK1|WBSCR22|EIF4G1|RPS20|RPS25|BCLAF1|PRPF40B|RBM8A|SLC16A3|RPS28	GO.0071704	0.0103
GO Process	2	positive regulation of gene silencing by miRNA	FXR1|EIF4G1	GO.2000637	0.0117
GO Process	28	primary metabolic process	SLC25A11|KMT2C|RPS11|RPS27A|TSEN2|U2AFBP|STAT6|RPS9|NSUN5|INTS6|CLK4|PRPF31|HMG20B|RPS26|PCBP2|SPTAN1|LAS1L|HDLBP|RPS18|CLK1|WBSCR22|EIF4G1|RPS20|RPS25|BCLAF1|PRPF40B|RBM8A|RPS28	GO.0044238	0.0142
GO Process	19	negative regulation of biological process	HSPB1|RPS11|RPS27A|STAT6|RPS9|HMG20B|RPS26|FXR1|PCBP2|SPTAN1|BAI2|RPS18|EIF4G1|RPS20|RPS25|BCLAF1|RBM8A|RPS28|YTHDF3	GO.0048519	0.0224
GO Process	3	ribonucleoprotein complex localization	U2AFBP|PRPF31|RBM8A	GO.0071166	0.0244
GO Process	15	cellular macromolecule biosynthetic process	KMT2C|RPS11|RPS27A|STAT6|RPS9|INTS6|HMG20B|RPS26|RPS18|WBSCR22|EIF4G1|RPS20|RPS25|BCLAF1|RPS28	GO.0034645	0.03
GO Process	15	cellular nitrogen compound biosynthetic process	KMT2C|RPS11|RPS27A|STAT6|RPS9|INTS6|HMG20B|RPS26|RPS18|WBSCR22|EIF4G1|RPS20|RPS25|BCLAF1|RPS28	GO.0044271	0.0306
GO Process	27	cellular metabolic process	KMT2C|RPS11|RPS27A|TSEN2|U2AFBP|STAT6|RPS9|NSUN5|INTS6|CLK4|PRPF31|HMG20B|RPS26|PCBP2|SPTAN1|LAS1L|RPS18|CLK1|WBSCR22|EIF4G1|RPS20|RPS25|BCLAF1|PRPF40B|RBM8A|SLC16A3|RPS28	GO.0044237	0.035
GO Process	15	cellular protein metabolic process	KMT2C|RPS11|RPS27A|RPS9|CLK4|HMG20B|RPS26|PCBP2|SPTAN1|RPS18|CLK1|EIF4G1|RPS20|RPS25|RPS28	GO.0044267	0.0365
GO Process	26	nitrogen compound metabolic process	KMT2C|RPS11|RPS27A|TSEN2|U2AFBP|STAT6|RPS9|NSUN5|INTS6|CLK4|PRPF31|HMG20B|RPS26|PCBP2|SPTAN1|LAS1L|RPS18|CLK1|WBSCR22|EIF4G1|RPS20|RPS25|BCLAF1|PRPF40B|RBM8A|RPS28	GO.0006807	0.0372
GO Process	19	localization	SLC25A11|HSPB1|RPS11|C1orf35|RPS27A|U2AFBP|RPS9|PRPF31|RPS26|TAGLN2|SPTAN1|HDLBP|DIAPH1|RPS18|RPS20|RPS25|RBM8A|SLC16A3|RPS28	GO.0051179	0.0396

## Sheet: KEGG_Pathways
Category	No. of Enriched genes	Description	Enriched genes	Term name	FDR Value
KEGG Pathways	8	Ribosome	RPS11|RPS27A|RPS9|RPS26|RPS18|RPS20|RPS25|RPS28	hsa03010	7.81e-09
KEGG Pathways	4	Spliceosome	CCDC12|PRPF31|PRPF40B|RBM8A	hsa03040	0.002
KEGG Pathways	3	RNA transport	FXR1|EIF4G1|RBM8A	hsa03013	0.0364

## Sheet: Reactome_Pathways
Category	No. of Enriched genes	Description	Enriched genes	Term name	FDR Value
Reactome Pathways	9	Translation initiation complex formation	RPS11|RPS27A|RPS9|RPS26|RPS18|EIF4G1|RPS20|RPS25|RPS28	HSA-72649	2.54e-12
Reactome Pathways	9	Ribosomal scanning and start codon recognition	RPS11|RPS27A|RPS9|RPS26|RPS18|EIF4G1|RPS20|RPS25|RPS28	HSA-72702	2.54e-12
Reactome Pathways	10	Nonsense Mediated Decay (NMD) enhanced by the Exon Junction Complex (EJC)	RPS11|RPS27A|RPS9|RPS26|RPS18|EIF4G1|RPS20|RPS25|RBM8A|RPS28	HSA-975957	4.66e-12
Reactome Pathways	16	Metabolism of RNA	HSPB1|RPS11|RPS27A|TSEN2|RPS9|PRPF31|RPS26|PCBP2|LAS1L|RPS18|WBSCR22|EIF4G1|RPS20|RPS25|RBM8A|RPS28	HSA-8953854	5.81e-12
Reactome Pathways	8	Formation of the ternary complex, and subsequently, the 43S complex	RPS11|RPS27A|RPS9|RPS26|RPS18|RPS20|RPS25|RPS28	HSA-72695	1.34e-11
Reactome Pathways	9	Nonsense Mediated Decay (NMD) independent of the Exon Junction Complex (EJC)	RPS11|RPS27A|RPS9|RPS26|RPS18|EIF4G1|RPS20|RPS25|RPS28	HSA-975956	2.29e-11
Reactome Pathways	9	L13a-mediated translational silencing of Ceruloplasmin expression	RPS11|RPS27A|RPS9|RPS26|RPS18|EIF4G1|RPS20|RPS25|RPS28	HSA-156827	7.26e-11
Reactome Pathways	9	GTP hydrolysis and joining of the 60S ribosomal subunit	RPS11|RPS27A|RPS9|RPS26|RPS18|EIF4G1|RPS20|RPS25|RPS28	HSA-72706	7.26e-11
Reactome Pathways	10	Regulation of expression of SLITs and ROBOs	RPS11|RPS27A|RPS9|RPS26|RPS18|EIF4G1|RPS20|RPS25|RBM8A|RPS28	HSA-9010553	7.26e-11
Reactome Pathways	10	Major pathway of rRNA processing in the nucleolus and cytosol	RPS11|RPS27A|RPS9|RPS26|LAS1L|RPS18|WBSCR22|RPS20|RPS25|RPS28	HSA-6791226	1.11e-10
Reactome Pathways	8	Peptide chain elongation	RPS11|RPS27A|RPS9|RPS26|RPS18|RPS20|RPS25|RPS28	HSA-156902	3.53e-10
Reactome Pathways	8	Viral mRNA Translation	RPS11|RPS27A|RPS9|RPS26|RPS18|RPS20|RPS25|RPS28	HSA-192823	3.53e-10
Reactome Pathways	8	Selenocysteine synthesis	RPS11|RPS27A|RPS9|RPS26|RPS18|RPS20|RPS25|RPS28	HSA-2408557	4.22e-10
Reactome Pathways	8	Eukaryotic Translation Termination	RPS11|RPS27A|RPS9|RPS26|RPS18|RPS20|RPS25|RPS28	HSA-72764	4.22e-10
Reactome Pathways	8	Formation of a pool of free 40S subunits	RPS11|RPS27A|RPS9|RPS26|RPS18|RPS20|RPS25|RPS28	HSA-72689	6.95e-10
Reactome Pathways	8	SRP-dependent cotranslational protein targeting to membrane	RPS11|RPS27A|RPS9|RPS26|RPS18|RPS20|RPS25|RPS28	HSA-1799339	1.48e-09
Reactome Pathways	11	Axon guidance	RPS11|RPS27A|RPS9|RPS26|SPTAN1|RPS18|EIF4G1|RPS20|RPS25|RBM8A|RPS28	HSA-422475	1.26e-07
Reactome Pathways	12	Developmental Biology	KMT2C|RPS11|RPS27A|RPS9|RPS26|SPTAN1|RPS18|EIF4G1|RPS20|RPS25|RBM8A|RPS28	HSA-1266738	8.34e-06
Reactome Pathways	9	Disease	RPS11|RPS27A|RPS9|RPS26|FXR1|RPS18|RPS20|RPS25|RPS28	HSA-1643685	0.0023
Reactome Pathways	3	AUF1 (hnRNP D0) binds and destabilizes mRNA	HSPB1|RPS27A|EIF4G1	HSA-450408	0.0023
Reactome Pathways	11	Metabolism of proteins	RPS11|RPS27A|RPS9|TBCA|RPS26|SPTAN1|RPS18|EIF4G1|RPS20|RPS25|RPS28	HSA-392499	0.0168
Reactome Pathways	2	Negative regulators of DDX58/IFIH1 signaling	RPS27A|PCBP2	HSA-936440	0.0262
Reactome Pathways	2	Signaling by ERBB2	RPS27A|DIAPH1	HSA-1227986	0.0495

## Sheet: List of HUB Genes
HUB Genes	No. of passed parameters
RPS28	11
RBM8A	11
RPS9	11
EIF4G1	10
RPS27A	10
RPS20	8
RPS18	8
RPS26	8
RPS11	8
RPS25	7
